# Supplementary material for: Endogenous Labelling of Extracellular Vesicles and Image Capture of Their Interactions With Acceptor Cells
Source: Chembiochem. 2026 Apr 4;27(7):e70292. doi: 10.1002/cbic.70292 (PMC13050282; doi:10.1002/cbic.70292)
Supplement: Supplementary file 1 — Supplementary Material [file CBIC-27-e70292-s001.zip]

Archive with 12 entries (11 files):
- cbic.70292-Sup-0001-supdata-S1/
- cbic.70292-Sup-0001-supdata-S1/DOShea SI_revised_2.pdf
- cbic.70292-Sup-0001-supdata-S1/SI Movie S1.mp4
- cbic.70292-Sup-0001-supdata-S1/SI Movie S10.mp4
- cbic.70292-Sup-0001-supdata-S1/SI Movie S2.mp4
- cbic.70292-Sup-0001-supdata-S1/SI Movie S3.mp4
- cbic.70292-Sup-0001-supdata-S1/SI Movie S4.mp4
- cbic.70292-Sup-0001-supdata-S1/SI Movie S5.mp4
- cbic.70292-Sup-0001-supdata-S1/SI Movie S6.mp4
- cbic.70292-Sup-0001-supdata-S1/SI Movie S7.mp4
- cbic.70292-Sup-0001-supdata-S1/SI Movie S8.mp4
- cbic.70292-Sup-0001-supdata-S1/SI Movie S9.mp4
